# Supplementary material for: Continuous Synthesis of Spherical Polyelectrolyte Brushes by Photo-Emulsion Polymerization in a Microreactor
Source: Polymers (Basel). 2023 Nov 30;15(23):4576. doi: 10.3390/polym15234576 (PMC10708043; doi:10.3390/polym15234576)
Supplement: Supplementary file 1 [file polymers-15-04576-s001.zip]

Archive with 1 entries (1 files):
- polymers-2698156-supplementary.pdf
